# Supplementary material for: Robust machine-learning based prognostic index using fatty acid metabolism genes predicts prognosis and therapy responses in glioblastoma
Source: J Cancer. 2025 Aug 22;16(13):3859–73. doi: 10.7150/jca.117209 (PMC12490975; doi:10.7150/jca.117209)
Supplement: Supplementary file 1 — Supplementary figures and tables. [file jcav16p3859s1.zip]

Archive with 4 entries (4 files):
- Supplemental information.pdf
- Supplemental TableS1.docx
- Supplemental TableS2.docx
- Supplemental TableS3.docx
